# Supplementary material for: High‐Performance Phthalonitrile Resins Partially Derived from a Furan Bio‐Based Chemical Platform
Source: ChemSusChem. 2025 Oct 31;18(24):e202501854. doi: 10.1002/cssc.202501854 (PMC12703453; doi:10.1002/cssc.202501854)
Supplement: Supplementary file 1 — Supplementary Material [file CSSC-18-e202501854-s001.zip]

Archive with 2 entries (2 files):
- cssc70251-sup-0001-SuppData-S1.pdf
- cssc70251-sup-0001-SuppData-S2.mp4
